# Supplementary material for: Association of Food Allergy, Respiratory Allergy, and Skin Allergy with Attention Deficit/Hyperactivity Disorder among Children
Source: Nutrients. 2022 Jan 21;14(3):474. doi: 10.3390/nu14030474 (PMC8838767; doi:10.3390/nu14030474)
Supplement: Supplementary file 1 [file nutrients-14-00474-s001.zip]

Archive with 1 entries (1 files):
- nutrients-1485137-supplementary.pdf
